# Supplementary material for: KDM4 Regulates the Glycolysis of Hemocytes in the Immune Priming of Eriocheir sinensis
Source: Int J Mol Sci. 2024 Dec 7;25(23):13174. doi: 10.3390/ijms252313174 (PMC11642315; doi:10.3390/ijms252313174)
Supplement: Supplementary file 1 [file ijms-25-13174-s001.zip]

Archive with 1 entries (1 files):
- ijms-3295087-supplementary.pdf
